# Supplementary material for: PM2.5 Induces Cardiomyoblast Senescence via AhR-Mediated Oxidative Stress
Source: Antioxidants (Basel). 2024 Jun 28;13(7):786. doi: 10.3390/antiox13070786 (PMC11274155; doi:10.3390/antiox13070786)
Supplement: Supplementary file 1 [file antioxidants-13-00786-s001.zip]

Archive with 1 entries (1 files):
- antioxidants-3036294-supplementary.pdf
